# Supplementary material for: Silencing of Putative Plasmodesmata-Associated Genes PDLP and SRC2 Reveals Their Differential Involvement during Plant Infection with Cucumber Mosaic Virus
Source: Plants (Basel). 2025 Feb 6;14(3):495. doi: 10.3390/plants14030495 (PMC11819965; doi:10.3390/plants14030495)
Supplement: Supplementary file 1 [file plants-14-00495-s001.zip]

Archive with 1 entries (1 files):
- plants-3314833-supplementary.pdf
